# Supplementary material for: Targeted stabilization of Munc18‐1 function via pharmacological chaperones
Source: EMBO Mol Med. 2020 Dec 17;13(1):e12354. doi: 10.15252/emmm.202012354 (PMC7799358; doi:10.15252/emmm.202012354)
Supplement: Supplementary file 4 — Source Data for Figure 1 [file EMMM-13-e12354-s002.zip › EMM-2020-12354-V3-Figure_1_Source_Data-sd.xlsx]

## Sheet: Fig 1C
		1-264 Stx1								1-180 Stx1
GFP	WT	R406H	P480L	G544D	G544V		GFP	WT	R406H	P480L	G544D	G544V
100	83.571	143.14	72.977	381.62	231.82		100	57.365	22.347	11.289	5.5269	4.9543
100	144.21	147.65	97.504	71.35	154.27		100	68.413	32.997	15.571	4.7354	13.407
100	89.765	859.26	564.41	109.91	212.43		100	46.944	21.672	18.814	27.509	18.211
100	400.4	300.05	109.4	383.3	572.71		100	62.403	9.3403	29.176	17.732	67.154
100	127.48	318.38	500.41	215.6	166.46		100	131.34	47.321	82.197	2.2958	33.542
100	518.13	622.3	400.15	251.1	223.93		100	187.62	219.84	77.633	5.6388	35.714
100	227.2	429.13	97.917	192.39	314.85		100	78.467	24.409	16.042	60.172	89.604
100	112.16	436.4	154.81	191.16	153.55		100	61.418	11.009	19.615	87.521	36.222
100	163.7	277.71	370.75	242.76	182.57		100	71.269	57.569	30.991	129.18	37.982
100	501.96	214.95	256.75	218.82	223.21		100	146.12	42.783	14.242	76.344	15.144
100	153.23	242.25	293.94	193.3	162.4		100	102.49	30.704	13.838	83.505	52.713

## Sheet: Fig 1D
WT				R406H				P480L				G544D				G544V
Sol GFP	Sol 264	Sol 180		Sol GFP	Sol 264	Sol 180		Sol GFP	Sol 264	Sol 180		Sol GFP	Sol 264	Sol 180		Sol GFP	Sol 264	Sol 180
58.2386	66.9697	65.0628		6.63939	48.2587	21.7687		16.9543	46.4061	45.5357		0.895665	37.698	79.36		0.241352	25.6158	25.2336
76.5812	71.7949	71.7373		25.1732	45.5172	65.6101		14.0673	52.381	44.2219		1.25299	17.6352	61.0419		14.4213	39.9649	36.0277
95.1734	96.6577	93.9964		4.07674	24.0012	57.3487		17.6985	66.3772	100		0.064695	54.0323	58.0664		6.04769	47.8992	36.1407
97.9792	98.8955	99.1895		1.42388	65.9483	20.9289		20.8343	50.9479	69.5364		0.636782	23.2863	61.0345		13.53	50.1299	36.8308
82.2069	64.0187	90.8819		8.84244	32.9768	71.3101		6.19058	47.1186	46.4286		10.7901	48.5795	7.83201		1.95627	40.7514	49.6124
72.8865	91.5814	82.5325		17.0306	92.4914	26.941						20.7459	45.28	1.90421		0	22.2764
98.0224	93.9943	99.6149		15.1658	64.7059	63.1313						2.04126	60.9323
	94.2484			2.15001	42.0741	59.1143
				4.85354	42.3124
