# Supplementary material for: Targeted stabilization of Munc18‐1 function via pharmacological chaperones
Source: EMBO Mol Med. 2020 Dec 17;13(1):e12354. doi: 10.15252/emmm.202012354 (PMC7799358; doi:10.15252/emmm.202012354)
Supplement: Supplementary file 5 — Source Data for Figure 3 [file EMMM-13-e12354-s003.zip › EMM-2020-12354-V3-Figure_3_Source_Data-sd.xlsx]

## Sheet: Fig 3b
DMSO	Levetirac.	compound 2	compound 3	compound 4	compound 5	compound 6	compound 7	compound 8	compound 9	compound 10	compound 11	compound 12	compound 13	compound 14	compound 15	compound 16	compound 17	compound 18
100	109.9	89.27	47.93	48.5	65.81	94.22	93.33	112.9	136.9	105.4	124	95.14	149.7	89.33	23.89	48.21	27.9	100.9
100	97.89	76.46	42.21	56.49	52.92	101.9	102.5	121.9	71.59	67.91	51.53	42.21	150.6	62.47	83.77	58.28	57.63	120.6
100	40.9827	107.8	70.8	77.2	83.48	50.273	132.5	58.07	129.8	81.39	184.7	85.35	127.9	131.2	75.2	108	74.14	70.09
100	65.6525	59.6477	67.9875	53.1167	51.2358	31.0893	133.986	99.4295	82.05	182	156.5	146.2	116.2	91.14	109.9	72.33	107.4	103.4
100	263.885	100.3	67.04	128.4	59.56	50.273	45.0718	39.2939	164.8	85.76	79.31	122.916	131.4	87.42	71.6681	49.83	42.1549	49.6824
100	110.454	119.698	59.1935	119.038	125.468	122.385	203.881	189.604	158.533	110.46	67.3677	105.751	190.852	128.699	119.451	124.698	96.0589	66.1577

## Sheet: Fig 3d
DMSO	9-0.25	9-1	9-5	9-20	9-100		DMSO	10-0.25	10-1	10-5	10-20	10-100		DMSO	13-0.25	13-1	13-5	13-20	13-100		DMSO	11-0.25	11-1	11-5	11-20	11-100		DMSO	14-0.25	14-1	14-5	14-20	14-100		DMSO	16-0.25	16-1	16-5	16-20	16-100
100	217.475	173.6	117	129.8	136.9		100	198.6	152.9	42.59	105.4	59.85		100	176.809	186.7	109.5	149.7	70.28		100	151.153	65.2908	66.0413	124.015	103.752		100	187.827	124.444	92.8889	89.3333	154.222		100	43.0365	46.8762	27.4642	108.03	75.7018
100	278.855	195.5	116.5	82.05	160.2		100	340.768	124.6	105.6	67.91	36.54		100	166.782	99.82	80.34	150.6	97.34		100	230.557	77.5058	119.825	51.5265	65.0231		100	136.457	76.8097	92.4839	62.4737	45.6357		100	88.9023	56.8954	88.8833	72.3319	67.336
100	133.675	155	131	164.8	219.5		100	324.744	133	132	81.39	60.2		100	66.0661	116.8	126	127.9	123.9		100	75.1534	132.127	129.6	184.717	97.0806		100	48.8718	175.382	148.773	131.157	67.7419		100	118.288	96.2673	85.3962	49.8278	15.3593
100	126.185	121.6	144.8	135.9	96.19		100	340.563	151	216.1	182	136.6		100	59.4535	99.37	121.5	116.2	113.1		100	64.2327	154.7	123.912	156.477	127.367		100	137.634	18.3196	105.053	91.1364	131.924		100	116.324	133.789	119.101	79.9237	22.7937
100	58.477	100.475	142.953	178.879	110.851		100	510.646	126.9	183.3	85.76	77.91		100	121.984	213.8	115	131.4	45.1		100	14.9962	106.283	107.834	79.3086	122.8		100	175.873	91.8642	153.143	87.4166	157.202		100	100.887	130.438	66.9532	62.8115	85.4428
100	66.8961	109.332	110.924	98.2004	171.775		100	93.984	112.7	211.4	116.9	59.15		100	148.815	178.302	112.843	124.9	119.277		100	49.5846	111.791	166.173	199.233	182.216		100	138.3	157.669	173.337	207.99	103.399		100	91.4956	81.6861	144.476	195.537	190.339
100	66.7878	106.707	123.525	88.4693	89.684		100	66.5884	132.445	167.289	151.534	124.488		100	186.177	140.317	130.187	139.559	158.266		100	94.7367	127.654	135.563	149.161	128.233		100	142.92	133.882	54.7461	62.5306	63.1544
100	152.409	106.326	124.22	117.137	207.242		100	82.8644	116.288	82.6157	60.7545	34.4523		100	140.855	168.842	134.786	114.413	106.853
100	82.4527	121.459	268.199	232.003	320.816		100	107.631	174.297	205.225	193.736	113.667		100	144.547	286.164	161.301	71.3825	165.203
100	298.231	141.464	170.359	86.0084	121.726		100	125.966	99.4353	261.261	233.985	237.774		100	88.3095	552.879	210.827	221.219	398.535
100	197.598	233.756	245.96	252.347	183.362		100	53.4862	91.2419	171.577	97.6594	63.3312		100	179.022	115.145	141.742	252.069	119.333
100	98.8324	213.946	87.2246	171.317	80.8009		100	114.226	138.096	79.9251	109.576	79.4829		100	124.315	180.665	110.474	141.463	124.712
100	178.194	99.8661	72.1878	75.3887	90.1608		100	461.737	269.817	244.344	422.223	133.19
100	124.469	132.392	145.202	61.1675	63.7717		100	107.849	114.519	39.2525	114.244	95.4832
100	153.823	229.159	168.696	158.964	120.272		100	101.948	117.637	193.934	217.727	91.43
