# Supplementary material for: Targeted stabilization of Munc18‐1 function via pharmacological chaperones
Source: EMBO Mol Med. 2020 Dec 17;13(1):e12354. doi: 10.15252/emmm.202012354 (PMC7799358; doi:10.15252/emmm.202012354)
Supplement: Supplementary file 6 — Source Data for Figure 4 [file EMMM-13-e12354-s004.zip]

Archive with 5 entries (4 files):
- EMM-2020-12354-V3-Figure_4_Source_Data-sd.xlsx
- __MACOSX/
- __MACOSX/._EMM-2020-12354-V3-Figure_4_Source_Data-sd.xlsx
- EMM-2020-12354-V3-Figure_4_Source_Data-sd.pdf
- __MACOSX/._EMM-2020-12354-V3-Figure_4_Source_Data-sd.pdf
