# Supplementary material for: Targeted stabilization of Munc18‐1 function via pharmacological chaperones
Source: EMBO Mol Med. 2020 Dec 17;13(1):e12354. doi: 10.15252/emmm.202012354 (PMC7799358; doi:10.15252/emmm.202012354)
Supplement: Supplementary file 6 — Source Data for Figure 4 [file EMMM-13-e12354-s004.zip › EMM-2020-12354-V3-Figure_4_Source_Data-sd.xlsx]

## Sheet: Fig 4b
WT
Trypsin Concentration	Control					Compound 9, 20 uM					Compound 10, 20 uM					Compound 13, 20 uM
0.0001	100	100	100	100		100	100	100	100		100	100	100	100		100	100	100	100
0.001	37.3786	30.4038	39.3635	39.0476		62.451	52.8409	56.4655	43.8053		52.3243	44.7414	37.2072	47.6551		45.969	60.6654	49.3934	50.7874
0.005	17.5728	9.04988	9.94975	12.0238		22.6471	9.10985	12.931	8.00885		14.0541	15.8621	6.02703	8.38124		13.5659	10.4892	10.5199	11.8504
0.01	8.94175	6.71021	3.81909	4.35714		4.79412	1.65909	4.80172	0.456858		14.2703	3.26724	2.99099	2.0121		11.1628	2.68102	2.06239	2.94488
0.05	0.021068	0.005036	0.433836	0.253571		0.016078	0.049621	0.067155	0.17146		0.392432	0.208621	0.01045	0.001664		0.5	0.270059	0	0
0.1	0.015049	0.31829	0	0		0.053333	0.231061	0.016379	0		0.015135	0.125862	0	0.017852		0.006116	0	0.088215	0.237008
R406H
Trypsin Concentration	Control					Compound 9, 20 uM					Compound 10, 20 uM					Compound 13, 20 uM
0.0001	100	100	100	100		100	100	100	100		100	100	100	100		100	100	100	100
0.001	35.5786	44.2006	44.4444	31.6054		61.7696	50	52.2134	54.6053		60.8696	53.8931	49.7373	58.3333		52.077	52.5	64.3338	59.5122
0.005	29.0155	17.7743	12.8042	8.34448		17.8631	8.86029	13.8479	14.6217		5.32174	3.14504	16.6725	3.33333		16.92	0.5075	2.93405	8.7561
0.01	7.15026	1.45141	4.87302	1.31271		5.27546	1.85294	2.09989	2.15461		1.43478	0.567176	2.3993	0.674603		1.86424	0.068	0.940781	1.36829
0.05	0.021934	0.036364	0.069312	0.059365		0.026377	0	0	0.10625		0.002287	0.020458	0.119089	0		0.009433	0.006275	0.012853	0
0.1	0.021071	0	0.17619	0		0.002621	0	0.007741	0.029605		0.005878	0.027252	0.170228	0.018783		0.022999	0.03975	0	0.079512
G544D
Trypsin Concentration	Control					Compound 9, 20 uM					Compound 10, 20 uM					Compound 13, 20 uM
0.0001	100	100	100	100		100	100	100	100		100	100	100	100		100	100	100	100
0.001	39.5745	42.8376	33.5135	40.9506		59.6756	64.8725	40.4255	61.1973		64.7863	63.2911	49.4156	55.3788		59.5276	48.9076	67.551	46.5714
0.005	19.7872	10.2592	1.87387	9.08592		10.8459	3.22946	7.77778	2.48337		8.2735	10.0317	4.62987	3.29546		8.97638	6.4958	2.44218	11.1429
0.01	6.03191	3.04229	0.371171	1.41682		6.25724	1.71955	1.94563	1.26386		2.5641	1.03798	1.06493	1.03788		3.23622	2.18487	1.47619	4.36191
0.05	0.013723	0	0	0		0.019119	0.149292	0	0		0.004026	0.800633	0.27987	0.114394		0.007039	0	0	0.047048
0.1	0	0	0.179459	0		0.009409	0	0.092199	0.019645		0.000692	0	0	0		0.019843	0.026639	0	0.003248

## Sheet: Fig 4c
Compound 9, excit 350 nm, emission 450 nm					Compound 10, excit 475 nm, emission 530 nm					Compound 13, excit 325 nm, emission 455 nm
GST bound	WT bound	R406H bound	G544D bound		GST bound	WT bound	R406H bound	G544D bound		GST bound	WT bound	R406H bound	G544D bound
100	285.332	423.48	259.788		100	104.797	138.631	220.835		100	538.762	436.084	285.143
100	281.531	141.93	118.192		100	195.739	379.841	281.984		100	241.684	250.454	262.097
100	125.922	116.945	111.476		100	197.869	235.981	179.142		100	232.978	135.963	194.994
100	132.533	121.855	112.602		100	190.517	247.708	185.191		100	192.106	121.136	164.689
100	293.704	308.247	332.401		100	240.064	152.602	132.788		100	191.835	205.02	183.598
100	129.33	152.291	138.651		100	131.184	117.872	119.359		100	420.933	218.891	136.359
100	132.776	217.613	180.271		100	154.678	188.532	165.852		100	161.564	213.499	167.587
100	131.406	251.16	175.7		100	190.921	216.205	202.385		100	200.529	245.332	161.961
100	220.815	396.285	276.467		100	242.821	274.332	267.754		100	166.593	430.181	483.139
