# Supplementary material for: Targeted stabilization of Munc18‐1 function via pharmacological chaperones
Source: EMBO Mol Med. 2020 Dec 17;13(1):e12354. doi: 10.15252/emmm.202012354 (PMC7799358; doi:10.15252/emmm.202012354)
Supplement: Supplementary file 7 — Source Data for Figure 5 [file EMMM-13-e12354-s005.xlsx]

## Sheet: Figure 5B
Baseline	DMSO 48 hr	compound 9, 0.25 um	compound 9, 1 um	compound 9, 5 um	compound 9, 20 um	compound 9, 100 um		Baseline	DMSO 48 hr	compound 10, 0.25 um	compound 10, 1 um	compound 10, 5 um	compound 10, 20 um	compound 10, 100 um		Baseline	DMSO 48 hr	compound 13, 0.25 um	compound 13, 1 um	compound 13, 5 um	compound 13, 20 um	compound 13, 100 um
100	24.8201	80.5747	9.50903	63.5472	147.964	63.8063		100	24.8201	94.4889	33.3013	75	0.294834	72.7749		100	24.8201	44.3372	0.148047	294.959	844.036	31.807
100	34.8424	67.9417	142.64	264.175	0.110308	62.603		100	34.8424	88.7924	20.8443	24.8201	0.364823	0.0382515		100	34.8424	236.64	8.29353	59.157	294.466	112.552
100	108.03	11.8083	229.756	1.04601	166.427	16.5396		100	108.03	45.5396	52.4866	55.9717	0.0844181	0.984304		100	108.03	28.5396	6.73199	798.76	46.5821	43.2839
100	140.212	18.5381	198.762	71.0503	94.8378	1.17891		100	140.212	214.837	227.307	0.20124	0	16.1796		100	140.212	109.41	0.808787	117.459	65.3643	134.911
100	7.96454	213.647	1.63395	7.3235	91.2896	153.688		100	7.96454	13.6617	7.11706	10.5293	1.60172	1.65059		100	7.96454	81.6242	103.83	96.3311	155.233	24.1622
100	0	139.813	379.604	21.0735	0.428927	19.295		100	0	104.857	1.0136	103.203	39.8229	0.130852		100	0	37.5202	250.641	65.1656	355.548	81.4851
100	81.2781	135.07	558.244	100.519	49.3466	10.4341		100	81.2781	34.2143	402.899	135.221	59.602	2.95879		100	81.2781	81.9163	151.84	487.403	54.8836	25.8693
100	206.876	24.5515	175.135	72.8983	75.0903	76.6607		100	206.876	52.1814	2.17537	50	1.0684	28.6008		100	206.876	6.06457	54.6488	486	0.351275	149.64
100	115.708	74.1781	149.64	100	86.1861	40.0576		100	115.708	88.667	1.96023	50	5.48487	1.15763		100	115.708	124.82	180.115	0	75.0903	341.474
100	103.884	33.5647	100.24	1.1395	24.9097	55.609		100	103.884	19.7638	232.536	249.64	0	9.01961		100	103.884	188.239	151.782	66.8269	0	100
100	63.7889	105.368	4.42659	133.654	125.271	50.1805		100	63.7889	56.4764	251.646	149.64				100	63.7889	187.718	17.8682	2.66519	13.8137	120.173
100	0		19.8847	4.7391	149.64	71.2526		100	0							100	0		2.66519	59.9424	100	121.885
100	0		24.8201	37.4101	59.7701	24.964		100	0							100	0		0.64071	66.5072	49.6403	150
100	50.9343		63.5294	50	98.5714	49.8801		100	50.9343							100	50.9343		100	39.9425	24.8201	53.9541
100	23.6265		149.64	99.5215				100	23.6265							100	23.6265		99.5215			198.571
100	43.481							100	43.481							100	43.481		14.2857
100	116.802							100	116.802							100	116.802
100	120.754							100	120.754							100	120.754
100	1.39184							100	1.39184							100	1.39184
100	0							100	0							100	0
100	249.64							100	249.64							100	249.64
100	0.145776							100	0.145776							100	0.145776
100	1.52798							100	1.52798							100	1.52798
100	100							100	100							100	100
100	100							100	100							100	100
100	150.542							100	150.542							100	150.542
100	0.408516							100	0.408516							100	0.408516
100	166.827							100	166.827							100	166.827
100	0.636126							100	0.636126							100	0.636126
100	100							100	100							100	100
100	49.6403							100	49.6403							100	49.6403
100	46.2306							100	46.2306							100	46.2306
100	0.64071							100	0.64071							100	0.64071
100	99.5215							100	99.5215							100	99.5215
100	100							100	100							100	100
100	2.77667							100	2.77667							100	2.77667
100	39.9425							100	39.9425							100	39.9425
100	33.3333							100	33.3333							100	33.3333
100	49.6403							100	49.6403							100	49.6403
100	19.8276							100	19.8276							100	19.8276
100	199.522							100	199.522							100	199.522
100	119.828							100	119.828							100	119.828
100	9.01961							100	9.01961							100	9.01961
100	84.6238							100	84.6238							100	84.6238
100	29.3448							100	29.3448							100	29.3448
100	138.726							100	138.726							100	138.726
100	8.98669							100	8.98669							100	8.98669
100	258.575							100	258.575							100	258.575
100	7.35076							100	7.35076							100	7.35076
100	68.7912							100	68.7912							100	68.7912
100	165.572							100	165.572							100	165.572
100	64.742							100	64.742							100	64.742
100	33.5086							100	33.5086							100	33.5086
