# Supplementary material for: Targeted stabilization of Munc18‐1 function via pharmacological chaperones
Source: EMBO Mol Med. 2020 Dec 17;13(1):e12354. doi: 10.15252/emmm.202012354 (PMC7799358; doi:10.15252/emmm.202012354)
Supplement: Supplementary file 8 — Source Data for Figure 6 [file EMMM-13-e12354-s006.zip › EMM-2020-12354-V3-Figure_6_Source_Data-sd.xlsx]

## Sheet: Fig 6D
			G544D										R406H
cre only	WT		GD + DMSO	9-1µM	9-5µM	10-1µM	10-5µM	13-1µM	13-5µM	13-20µM	PB		RH + DMSO	9-1uM	10-1µM	10-5µM	13-5µM	13-20µM
10.71	42.51		9.87	75.23	56.55	42.8	28.19	19.3	36.62	30.7	64.79		3.75	37.04	31.88	41.51	47.53	29.79
0.17	47.02		10.35	60.8	41.93	17.59	57.2	10.37	50.41	25.72	64.69		5.54	46.64	39.18	27.85	35.9	23.58
14.59	23.94		3.16	40.84	42.72	28.38	48.64	26.23	15.55	24.46	71.83		9.55	58.68	27.13	34.7	31.2	42.29
	47.57		7	14.43	41.46	29.03	21.99	30.75	41.48	18.99			5.94	30.85	31.56	34.43	26.2	34.93
	89.65		14.7	42.53	27.66	39.92	28.14	1.71	33.36	17.43					40.26		32.01	34.52
	77.64		27.64	22.26	41.58	71.63	36.03		36.68	28.63					48.84		31.57	33.51
	85.62		14.22	38.18		36.4				31.01					35.97		26.73	26.28
	64.03			56.25
	59.24
	57.5
