# Supplementary material for: Targeted stabilization of Munc18‐1 function via pharmacological chaperones
Source: EMBO Mol Med. 2020 Dec 17;13(1):e12354. doi: 10.15252/emmm.202012354 (PMC7799358; doi:10.15252/emmm.202012354)
Supplement: Supplementary file 9 — Source Data for Figure 7 [file EMMM-13-e12354-s007.zip › EMM-2020-12354-V3-Figure_7_Source_Data-sd.xlsx]

## Sheet: Fig 7B
G544D
Time [s]	WT	DMSO	9-1uM	9-5uM	9-20uM
0	0	0	0	0	0
0.684	-0.0170265	-0.0200864	-0.017449	-0.0197627	-0.0717828
1.424	0.106796	-0.0333179	-0.0386324	0.120762	0.0201644
2.166	0.719388	-0.0428055	0.0278153	0.401186	0.271861
2.907	0.836835	-0.0824952	0.190651	0.401093	0.543352
3.648	0.827416	-0.0523734	0.254523	0.479863	0.596842
4.388	0.794812	0.0407132	0.314146	0.478052	0.626403
5.128	0.796551	0.0863208	0.344794	0.450047	0.615636
5.869	0.741849	0.117711	0.389028	0.444365	0.595819
6.61	0.71678	0.12037	0.398043	0.448611	0.59595
7.352	0.684466	0.155904	0.456378	0.431314	0.579374
8.093	0.664614	0.1633	0.376215	0.415548	0.543135
8.833	0.638531	0.183422	0.425858	0.349984	0.531824
9.574	0.609984	0.151042	0.390702	0.379738	0.494475
10.315	0.564121	0.155383	0.361535	0.371839	0.457866
11.056	0.531662	0.154606	0.383749	0.358976	0.45569
11.797	0.520577	0.130455	0.361149	0.328973	0.433198
12.538	0.485075	0.123219	0.310733	0.318951	0.422322
13.279	0.467396	0.120295	0.324512	0.315548	0.380666
14.021	0.40668	0.139129	0.35574	0.314518	0.361002
14.762	0.367338	0.131712	0.356255	0.280112	0.343013
15.503	0.3485	0.117528	0.310991	0.328567	0.343165
16.243	0.323504	0.118845	0.329213	0.238495	0.300531
16.984	0.3172	0.120593	0.350203	0.265813	0.275994
17.726	0.273439	0.0942775	0.344859	0.228692	0.229139
18.467	0.287857	0.0940737	0.278411	0.238776	0.230031
19.209	0.279887	0.0766317	0.28897	0.199719	0.237166
19.949	0.253876	0.0773087	0.272552	0.211364	0.227465
20.69	0.231995	0.0770295	0.311313	0.208679	0.214848
21.431	0.232285	0.0810552	0.235465	0.21867	0.218785
22.172	0.219316	0.0351291	0.262829	0.204277	0.204559
22.912	0.2212	0.0123654	0.232503	0.170996	0.167123
23.652	0.182872	0.0267828	0.210997	0.170496	0.174084
24.393	0.18635	0.0111503	0.198506	0.160069	0.170952
25.134	0.175699	0.00848916	0.187045	0.189884	0.152419
25.875	0.155485	0.00326406	0.16451	0.0997502	0.163687
26.615	0.149688	-0.0065135	0.173717	0.169466	0.13158
27.356	0.161788	-0.0241138	0.204494	0.147799	0.14089
28.097	0.128097	-0.0285075	0.177452	0.124883	0.122401
28.838	0.136285	-0.0342843	0.180027	0.0967843	0.11383
29.579	0.130706	-0.0283872	0.155302	0.0844521	0.0996259
30.319	0.0999855	-0.0556736	0.182345	0.0425851	0.0981032
31.06	0.0953485	-0.0618945	0.0793896	0.0862941	0.100887
31.801	0.10513	-0.0903884	0.143262	0.0498283	0.0871618
32.542	0.0816548	-0.096706	0.130449	0.0152357	0.116571
33.283	0.0501377	-0.101471	0.119889	-0.0132688	0.0972113
34.024	0.0499928	-0.122228	0.0911081	-0.0091477	0.0975594
34.765	0.0276772	-0.0988352	0.104308	0.0434593	0.0532063
35.505	0.0281119	-0.110237	0.0756551	-0.0540743	0.043483
36.246	0.0320968	-0.134228	0.0958728	-0.0531377	0.0679109
36.987	-0.0031879	-0.136193	0.105338	-0.0765845	0.0418081
37.728	0.00347776	-0.145742	0.0613612	-0.0779269	0.0436788
38.469	-7.245e-05	-0.141621	0.0542785	-0.103965	0.0254285
39.21	-0.007825	-0.16064	0.0896272	-0.0737434	0.027408
39.951	-0.015505	-0.175287	0.067156	-0.0979707	0.02284
40.692	-0.004637	-0.175722	0.0798403	-0.11305	0.00128339

## Sheet: Fig 7C
G544D
Time [s]	WT	DMSO	10-0.25uM	10-1uM
0	0	0	0	0
0.684	-0.0170265	-0.0200864	-0.029776	-0.0642135
1.424	0.106796	-0.0333179	0.0213	0.0948491
2.166	0.719388	-0.0428055	0.042545	0.22743
2.907	0.836835	-0.0824952	-0.017007	0.403524
3.648	0.827416	-0.0523734	0.0395179	0.389089
4.388	0.794812	0.0407132	0.0768342	0.381023
5.128	0.796551	0.0863208	0.0974737	0.407989
5.869	0.741849	0.117711	0.121306	0.392343
6.61	0.71678	0.12037	0.10705	0.417163
7.352	0.684466	0.155904	0.122461	0.437448
8.093	0.664614	0.1633	0.0900435	0.422494
8.833	0.638531	0.183422	0.0894381	0.34748
9.574	0.609984	0.151042	0.104243	0.363127
10.315	0.564121	0.155383	0.0845396	0.366415
11.056	0.531662	0.154606	0.0649458	0.39847
11.797	0.520577	0.130455	0.102427	0.383862
12.538	0.485075	0.123219	0.0894931	0.352188
13.279	0.467396	0.120295	0.0700094	0.332318
14.021	0.40668	0.139129	0.0512962	0.337787
14.762	0.367338	0.131712	0.0565249	0.30954
15.503	0.3485	0.117528	0.0444714	0.30054
16.243	0.323504	0.118845	0.0476086	0.246988
16.984	0.3172	0.120593	0.0428202	0.244911
17.726	0.273439	0.0942775	0.0613683	0.239269
18.467	0.287857	0.0940737	0.0330233	0.197487
19.209	0.279887	0.0766317	0.0144202	0.190321
19.949	0.253876	0.0773087	0.0279047	0.179625
20.69	0.231995	0.0770295	0.0287303	0.170036
21.431	0.232285	0.0810552	0.0179977	0.170348
22.172	0.219316	0.0351291	0.0337938	0.128012
22.912	0.2212	0.0123654	-0.00517365	0.132027
23.652	0.182872	0.0267828	0.0503605	0.107519
24.393	0.18635	0.0111503	0.0120535	0.115584
25.134	0.175699	0.00848916	0.0266388	0.0740446
25.875	0.155485	0.00326406	0.0132093	0.100526
26.615	0.149688	-0.0065135	0.0181078	0.0745638
27.356	0.161788	-0.0241138	-0.0112279	0.0460745
28.097	0.128097	-0.0285075	-0.0080907	0.0256854
28.838	0.136285	-0.0342843	0.00930156	0.0192121
29.579	0.130706	-0.0283872	0.00770543	-0.0018347
30.319	0.0999855	-0.0556736	0.00654962	-0.004604
31.06	0.0953485	-0.0618945	-0.000770543	0.00387704
31.801	0.10513	-0.0903884	-0.00676977	0.00276932
32.542	0.0816548	-0.096706	0.00682481	-0.0186236
33.283	0.0501377	-0.101471	0.00302713	-0.0164774
34.024	0.0499928	-0.122228	-0.0186582	-0.0455899
34.765	0.0276772	-0.0988352	-0.00335737	-0.0479438
35.505	0.0281119	-0.110237	-0.0201992	-0.0598518
36.246	0.0320968	-0.134228	-0.0400132	-0.0109388
36.987	-0.0031879	-0.136193	-0.0276845	-0.0427167
37.728	0.00347776	-0.145742	-0.0394078	-0.0634866
38.469	-7.245e-05	-0.141621	-0.0124938	-0.07491
39.21	-0.007825	-0.16064	-0.0131543	-0.0527901
39.951	-0.015505	-0.175287	-0.00687985	-0.0736292
40.692	-0.004637	-0.175722	-0.0335737	-0.102396

## Sheet: Fig 7D
G544D
Time [s]	WT	DMSO	13-1uM	13-5uM	13-20uM
0	0	0	0	0	0
0.684	-0.0170265	-0.0200864	0.0105198	-0.000342302	-0.0131611
1.424	0.106796	-0.0333179	0.0311056	0.0624358	-0.0110881
2.166	0.719388	-0.0428055	0.0130363	0.0910522	-0.00708673
2.907	0.836835	-0.0824952	0.167327	0.383652	0.0158126
3.648	0.827416	-0.0523734	0.287417	0.436366	0.338476
4.388	0.794812	0.0407132	0.3658	0.49401	0.45008
5.128	0.796551	0.0863208	0.331023	0.460122	0.515065
5.869	0.741849	0.117711	0.329249	0.441638	0.483826
6.61	0.71678	0.12037	0.263408	0.398508	0.489466
7.352	0.684466	0.155904	0.30165	0.352981	0.454467
8.093	0.664614	0.1633	0.264068	0.338126	0.459914
8.833	0.638531	0.183422	0.227475	0.310468	0.465217
9.574	0.609984	0.151042	0.291295	0.277538	0.382008
10.315	0.564121	0.155383	0.202764	0.251797	0.380273
11.056	0.531662	0.154606	0.230528	0.209146	0.358386
11.797	0.520577	0.130455	0.199464	0.175806	0.330569
12.538	0.485075	0.123219	0.215594	0.148559	0.293834
13.279	0.467396	0.120295	0.183045	0.130485	0.331003
14.021	0.40668	0.139129	0.232673	0.113165	0.300246
14.762	0.367338	0.131712	0.176279	0.113096	0.303476
15.503	0.3485	0.117528	0.206724	0.0942014	0.25035
16.243	0.323504	0.118845	0.149959	0.0996782	0.24495
16.984	0.3172	0.120593	0.128135	0.0814678	0.243166
17.726	0.273439	0.0942775	0.148556	0.0794824	0.210288
18.467	0.287857	0.0940737	0.195091	0.0781132	0.237671
19.209	0.279887	0.0766317	0.0679868	0.0803724	0.230246
19.949	0.253876	0.0773087	0.133251	0.0824262	0.163091
20.69	0.231995	0.0770295	0.0391502	0.0696242	0.164682
21.431	0.232285	0.0810552	0.0867162	0.053536	0.177602
22.172	0.219316	0.0351291	0.0785891	0.0550421	0.139806
22.912	0.2212	0.0123654	0.0568894	0.0516875	0.104758
23.652	0.182872	0.0267828	0.057302	0.0516191	0.118401
24.393	0.18635	0.0111503	0.0350248	0.0509345	0.142024
25.134	0.175699	0.00848916	0.102104	0.0401862	0.104373
25.875	0.155485	0.00326406	0.0283003	0.0257411	0.0759292
26.615	0.149688	-0.0065135	0.0115512	0.0252619	0.0924649
27.356	0.161788	-0.0241138	0.030363	0.00842062	0.0421829
28.097	0.128097	-0.0285075	0.0264026	0.00677757	-0.037603
28.838	0.136285	-0.0342843	0.0365512	-0.0039707	-0.0721207
29.579	0.130706	-0.0283872	0.02533	0.00506606	-0.0462807
30.319	0.0999855	-0.0556736	0.00325908	-0.0243719	-0.073567
31.06	0.0953485	-0.0618945	0.0122937	-0.0271788	-0.121101
31.801	0.10513	-0.0903884	-0.0012789	-0.0264257	-0.118594
32.542	0.0816548	-0.096706	-0.0524752	-0.0610666	-0.135323
33.283	0.0501377	-0.101471	0.00474422	-0.0510714	-0.151328
34.024	0.0499928	-0.122228	0.0187294	-0.0616828	-0.167334
34.765	0.0276772	-0.0988352	-0.0369224	-0.0753064	-0.180977
35.505	0.0281119	-0.110237	-0.0538779	-0.0953652	-0.201514
36.246	0.0320968	-0.134228	-0.0094472	-0.0811939	-0.220412
36.987	-0.0031879	-0.136193	0.0080033	-0.104539	-0.193318
37.728	0.00347776	-0.145742	-0.0586634	-0.102554	-0.228414
38.469	-7.245e-05	-0.141621	-0.123061	-0.11515	-0.243359
39.21	-0.007825	-0.16064	-0.0232673	-0.130075	-0.265343
39.951	-0.015505	-0.175287	-0.0795792	-0.125625	-0.250012
40.692	-0.004637	-0.175722	-0.0679455	-0.116725	-0.246686

## Sheet: Fig 7E
R406H
Time [s]	WT	DMSO	9-1	9-5	9-20
0	0	0	0	0	0
0.684	-0.0170265	0.0282291	-0.0099173	0.0175597	0.00738255
1.424	0.106796	0.0295945	-0.0273433	0.00250237	0.0173464
2.166	0.719388	-0.043965	0.247648	-0.0254983	0.0560661
2.907	0.836835	-0.0185008	0.457497	0.111744	0.33588
3.648	0.827416	-0.0135513	0.426981	0.38364	0.282912
4.388	0.794812	-0.0019115	0.351128	0.437354	0.328394
5.128	0.796551	-0.0066903	0.395359	0.396195	0.27873
5.869	0.741849	-0.0107523	0.368525	0.410993	0.248838
6.61	0.71678	-0.0145412	0.36419	0.440677	0.171193
7.352	0.684466	-0.026181	0.345744	0.411468	0.194011
8.093	0.664614	-0.0090115	0.350561	0.386703	0.166959
8.833	0.638531	-0.0133124	0.352941	0.371171	0.117863
9.574	0.609984	-0.0301406	0.356596	0.385193	0.102633
10.315	0.564121	-0.0206513	0.374787	0.352231	0.110996
11.056	0.531662	-0.0136537	0.31007	0.37829	0.0857512
11.797	0.520577	-0.0254984	0.337584	0.320778	0.0677852
12.538	0.485075	-0.0051202	0.325485	0.30132	0.0362932
13.279	0.467396	-0.0270344	0.338349	0.287687	0.0541559
14.021	0.40668	-0.0090115	0.265329	0.287773	0.0466185
14.762	0.367338	0.00133124	0.283407	0.275132	0.0341766
15.503	0.3485	-0.0324959	0.279865	0.241091	0.0483738
16.243	0.323504	-0.0177157	0.289867	0.251316	0.0452762
16.984	0.3172	-0.0205147	0.278392	0.233454	0.0675787
17.726	0.273439	0.00279902	0.276125	0.196479	0.0518327
18.467	0.287857	-0.0267272	0.212909	0.204202	0.0563242
19.209	0.279887	-0.0083971	0.242066	0.184615	0.0712442
19.949	0.253876	-0.0433848	0.220928	0.1696	0.0754775
20.69	0.231995	-0.048266	0.164088	0.168349	0.0581828
21.431	0.232285	-0.0296628	0.179332	0.159936	0.055808
22.172	0.219316	-0.0294579	0.205712	0.127405	0.0210119
22.912	0.2212	-0.0391862	0.134761	0.115109	0.0496644
23.652	0.182872	-0.0215388	0.156324	0.113297	0.0290656
24.393	0.18635	-0.0433848	0.112518	0.107818	0.0500774
25.134	0.175699	-0.04318	0.111357	0.101734	0.057047
25.875	0.155485	-0.0498703	0.144934	0.0862024	0.0173464
26.615	0.149688	-0.0504847	0.0465261	0.0819743	0.016572
27.356	0.161788	-0.0449891	0.108835	0.07382	-0.0069179
28.097	0.128097	-0.0338954	0.14669	0.0764087	0.0082602
28.838	0.136285	-0.0714432	0.102743	0.0810682	0.0162106
29.579	0.130706	-0.0359093	0.0633005	0.0711019	-0.0256066
30.319	0.0999855	-0.0579601	0.0471778	0.0468548	-0.0099122
31.06	0.0953485	-0.0467299	0.0474328	0.031668	0.0319566
31.801	0.10513	-0.0741057	0.0668423	0.0273967	-0.0001549
32.542	0.0816548	-0.0429752	0.0254732	0.0524204	-0.0205989
33.283	0.0501377	-0.0426679	0.0546016	0.0120373	-0.0358802
34.024	0.0499928	-0.0540347	0.0543749	0.0072914	-0.0318018
34.765	0.0276772	-0.0615442	0.0553383	0.0371042	-0.025555
35.505	0.0281119	-0.0357728	0.0191545	0.0144102	-0.0227155
36.246	0.0320968	-0.0456376	-0.0178794	0.00086289	-0.0766133
36.987	-0.0031879	-0.0509626	-0.0069988	-0.0271378	-0.0534848
37.728	0.00347776	-0.0286046	-0.0265499	-0.0276124	-0.0684564
38.469	-7.245e-05	-0.0137903	0.0145925	-0.0188541	-0.0470315
39.21	-0.007825	-0.0458424	-0.0041936	-0.0212702	-0.0528136
39.951	-0.015505	-0.0402103	-0.0079338	-0.0207956	-0.0519876
40.692	-0.004637	-0.0246109	-0.0454494	-0.0629908	-0.0531234

## Sheet: Fig 7F
R406H
Time [s]	WT	DMSO	10-0.25uM	10-1uM
0	0	0	0	0
0.684	-0.0170265	0.0282291	-0.0111319	-0.0060135
1.424	0.106796	0.0295945	0.0383626	-0.0121353
2.166	0.719388	-0.043965	0.103428	0.0967034
2.907	0.836835	-0.0185008	0.183253	0.154211
3.648	0.827416	-0.0135513	0.22306	0.14622
4.388	0.794812	-0.0019115	0.170888	0.157895
5.128	0.796551	-0.0066903	0.201818	0.15268
5.869	0.741849	-0.0107523	0.199211	0.147195
6.61	0.71678	-0.0145412	0.186036	0.145042
7.352	0.684466	-0.026181	0.17272	0.154753
8.093	0.664614	-0.0090115	0.139183	0.169163
8.833	0.638531	-0.0133124	0.145736	0.155944
9.574	0.609984	-0.0301406	0.130835	0.148495
10.315	0.564121	-0.0206513	0.122415	0.117886
11.056	0.531662	-0.0136537	0.102019	0.119958
11.797	0.520577	-0.0254984	0.0810935	0.089322
12.538	0.485075	-0.0051202	0.0590059	0.109272
13.279	0.467396	-0.0270344	0.0631275	0.0985318
14.021	0.40668	-0.0090115	0.052207	0.0989923
14.762	0.367338	0.00133124	0.0555888	0.0852995
15.503	0.3485	-0.0324959	0.0216296	0.0779587
16.243	0.323504	-0.0177157	0.0337831	0.0826584
16.984	0.3172	-0.0205147	0.0172967	0.0667308
17.726	0.273439	0.00279902	0.0124353	0.0735704
18.467	0.287857	-0.0267272	0.0211012	0.0423789
19.209	0.279887	-0.0083971	-0.003558	0.0310562
19.949	0.253876	-0.0433848	-0.0095466	0.00925048
20.69	0.231995	-0.048266	-0.0373058	0.00451012
21.431	0.232285	-0.0296628	-0.0023602	0.00553945
22.172	0.219316	-0.0294579	-0.0059182	-0.0220766
22.912	0.2212	-0.0391862	-0.0301546	-0.0067042
23.652	0.182872	-0.0215388	-0.0087012	-0.0562478
24.393	0.18635	-0.0433848	-0.0089478	-0.0561259
25.134	0.175699	-0.04318	-0.0073978	-0.0363383
25.875	0.155485	-0.0498703	-0.0270899	-0.068952
26.615	0.149688	-0.0504847	-0.0006693	-0.0663515
27.356	0.161788	-0.0449891	-0.0084898	-0.0537828
28.097	0.128097	-0.0338954	-0.0453377	-0.06711
28.838	0.136285	-0.0714432	-0.0222285	-0.0827532
29.579	0.130706	-0.0359093	-0.0238489	-0.0896606
30.319	0.0999855	-0.0579601	-0.0459013	-0.117331
31.06	0.0953485	-0.0467299	-0.019058	-0.127069
31.801	0.10513	-0.0741057	-0.0569627	-0.120121
32.542	0.0816548	-0.0429752	-0.0491774	-0.130726
33.283	0.0501377	-0.0426679	-0.0621411	-0.147723
34.024	0.0499928	-0.0540347	-0.0879276	-0.125945
34.765	0.0276772	-0.0615442	-0.0935992	-0.149741
35.505	0.0281119	-0.0357728	-0.0645366	-0.150811
36.246	0.0320968	-0.0456376	-0.100433	-0.162906
36.987	-0.0031879	-0.0509626	-0.116215	-0.159831
37.728	0.00347776	-0.0286046	-0.103216	-0.164762
38.469	-7.245e-05	-0.0137903	-0.111917	-0.166075
39.21	-0.007825	-0.0458424	-0.121464	-0.174405
39.951	-0.015505	-0.0402103	-0.113045	-0.177994
40.692	-0.004637	-0.0246109	-0.136647	-0.20263

## Sheet: Fig 7G
R406H
Time [s]	WT	DMSO	13-1uM	13-5uM	13-20uM
0	0	0	0	0	0
0.684	-0.0170265	0.0282291	0.0222906	-0.0080116	-0.0110945
1.424	0.106796	0.0295945	-0.0273111	-0.0289762	-0.0373003
2.166	0.719388	-0.043965	0.00903675	0.00438337	-0.0016127
2.907	0.836835	-0.0185008	0.23355	0.0288777	0.223428
3.648	0.827416	-0.0135513	0.441797	0.0915747	0.327505
4.388	0.794812	-0.0019115	0.457326	0.174399	0.316843
5.128	0.796551	-0.0066903	0.472856	0.214851	0.290817
5.869	0.741849	-0.0107523	0.493206	0.237901	0.249769
6.61	0.71678	-0.0145412	0.435237	0.228067	0.220905
7.352	0.684466	-0.026181	0.451971	0.225243	0.208765
8.093	0.664614	-0.0090115	0.424593	0.216066	0.190145
8.833	0.638531	-0.0133124	0.411473	0.20922	0.185128
9.574	0.609984	-0.0301406	0.39186	0.196956	0.162416
10.315	0.564121	-0.0206513	0.361738	0.189585	0.150859
11.056	0.531662	-0.0136537	0.359797	0.172462	0.132179
11.797	0.520577	-0.0254984	0.295602	0.1469	0.122428
12.538	0.485075	-0.0051202	0.313274	0.13751	0.110303
13.279	0.467396	-0.0270344	0.211929	0.123769	0.109945
14.021	0.40668	-0.0090115	0.218622	0.117021	0.0971778
14.762	0.367338	0.00133124	0.203427	0.111456	0.0757503
15.503	0.3485	-0.0324959	0.176919	0.106826	0.0821562
16.243	0.323504	-0.0177157	0.171832	0.0780963	0.0623413
16.984	0.3172	-0.0205147	0.138497	0.0694116	0.0543527
17.726	0.273439	0.00279902	0.146061	0.0507782	0.059997
18.467	0.287857	-0.0267272	0.108106	0.054587	0.0370912
19.209	0.279887	-0.0083971	0.0991365	0.0424383	0.0305211
19.949	0.253876	-0.0433848	0.115737	0.0367415	0.0356428
20.69	0.231995	-0.048266	0.085414	0.0151366	0.0213528
21.431	0.232285	-0.0296628	0.111185	0.0089145	0.00361356
22.172	0.219316	-0.0294579	0.0560278	0.0214079	0.00028371
22.912	0.2212	-0.0391862	0.0522793	-0.0014447	0.00601762
23.652	0.182872	-0.0215388	0.0670058	-0.0045968	-0.006809
24.393	0.18635	-0.0433848	0.0351429	-0.0001642	-0.0147379
25.134	0.175699	-0.04318	0.0375527	-0.0138232	-0.0285352
25.875	0.155485	-0.0498703	0.0414352	-0.0247242	-0.0405256
26.615	0.149688	-0.0504847	0.0443805	-0.0324238	-0.0481559
27.356	0.161788	-0.0449891	0.0093045	-0.0452128	-0.0612961
28.097	0.128097	-0.0338954	-0.0009371	-0.0532243	-0.0577273
28.838	0.136285	-0.0714432	-0.0167347	-0.0627791	-0.0689264
29.579	0.130706	-0.0359093	-0.0033469	-0.0648805	-0.0868598
30.319	0.0999855	-0.0579601	-0.0485307	-0.0795902	-0.10103
31.06	0.0953485	-0.0467299	-0.0040163	-0.0840721	-0.0845304
31.801	0.10513	-0.0741057	-0.0614499	-0.0972551	-0.113454
32.542	0.0816548	-0.0429752	-0.0467903	-0.104807	-0.0993729
33.283	0.0501377	-0.0426679	-0.0523462	-0.110898	-0.119023
34.024	0.0499928	-0.0540347	-0.0286498	-0.128842	-0.130013
34.765	0.0276772	-0.0615442	-0.0853471	-0.143305	-0.120785
35.505	0.0281119	-0.0357728	-0.0816654	-0.154616	-0.139809
36.246	0.0320968	-0.0456376	-0.0757748	-0.17655	-0.146289
36.987	-0.0031879	-0.0509626	-0.0706875	-0.174317	-0.152188
37.728	0.00347776	-0.0286046	-0.0934467	-0.194165	-0.178334
38.469	-7.245e-05	-0.0137903	-0.122096	-0.201208	-0.162924
39.21	-0.007825	-0.0458424	-0.070085	-0.21247	-0.186681
39.951	-0.015505	-0.0402103	-0.0797912	-0.230464	-0.197238
40.692	-0.004637	-0.0246109	-0.0998728	-0.240642	-0.2

## Sheet: Fig 7H
G544D
DMSO	WT	9-1uM	9-5uM	9-20uM	10-0.25uM	10-1uM	13-1uM	13-5uM	13-20uM
-0.216093	0.662904	0.202745	0.558575	0.730241	-0.0211584	0.35037	1.05035	0.425923	0.689551
-0.0532754	1.1068	0.389028	-0.0396779	0.149458	0.555067	0.417163	0.81547	0.281332	0.587287
-0.157993	0.836835	0.22286	-0.00700366	0.359954	0.383882	0.39615	0.258229	0.460965	0.404973
-0.330512	0.614795	0.458526	0.410856	0.453979	0.173303	0.397321	0.593248	0.0341049	0.471349
-0.442868	0.790076	0.214997	0.226814	0.170946	0.259571	0.42402	0.678358	0.249308	0.233989
-0.181735	0.764706	0.225555	0.184749	0.618763	0.0868768	0.354886	0.768511	0.738635	0.148988
-0.355309	0.668498	0.701113	0.417241	0.774432	0.0974737	0.441378	0.579906	0.805499	0.263156
-0.102484	0.327505	0.518914	0.745378	0.210576		0.501439	0.327577	0.642596	0.524008
0.587533	0.756896	0.584146	0.917453	0.926247			0.334981	0.4757	0.26339
0.611325	0.782843	0.879699	0.45453	0.164171			0.329249	0.631944	0.285231
0.812616		0.160436	0.401186	0.74324			0.568731	0.240508	0.30165
-0.232582			0.406502	0.595492			0.470553	0.198277	0.566993
0.214419			0.27394	0.59595			0.670983	0.403249	0.939428
0.44844			0.973729	0.349884			0.831441	1.00977	0.454467
-1.59493			1.46296				0.163159	0.249377	0.470512
-1.25371			1.33948					0.398508
0.377983								0.840527
1.3672								0.240176
0.0362524								0.209477
-0.0367999								0.563454
0.560732								0.0676998
-0.525482
0.137749

## Sheet: Fig 7I
R406H
DMSO	WT	9-1uM	9-5uM	9-20uM	10-0.25uM	10-1uM	13-1uM	13-5uM	13-20uM
-0.0090115	0.662904	0.049728	0.561738	0.58172	0.12991	0.169163	0.261659	0.390827	0.268344
-0.110978	1.1068	0.083687	0.366068	0.622455	0.160886	-0.0230781	0.170944	0.822534	0.610021
0.260056	0.836835	0.497995	1.00313	0.298006	0.103428	0.126687	0.383144	0.693282	0.630693
0.0940669	0.614795	0.796925	0.688509	0.54996	0.44241	0.340705	0.472856	0.254074	0.759011
0.0939474	0.790076	0.750318	0.216438	0.800176	0.409347	0.271357	0.380036	0.531396	0.668498
0.213625	0.764706	0.550098	0.957512	0.471832	0.17359	-0.0663488	0.351977	0.562271	0.249769
0.509902	0.668498	0.819053	0.299967	0.774513	0.754853	0.194424	0.040673	0.486511	0.731414
-0.205639	0.327505	0.457497	0.191946	0.166959	0.0588974	-0.153009	0.162319	0.449371	0.782843
0.297222	0.756896	0.386551	0.236058	0.214498		0.0435386	0.0884887	0.214851	0.196729
-0.350708	0.782843	0.197436		0.433326			0.0915304	0.182269	0.192622
-0.522717		0.138492					0.652399	0.365227	0.149258
0.0304		0.205683					0.675517	0.0575096	1.39669
-0.268497		0.522935					0.73579		0.318052
0.388659		0.588659
		1.05775
		0.665173
		0.546021
