# Supplementary material for: Targeted stabilization of Munc18‐1 function via pharmacological chaperones
Source: EMBO Mol Med. 2020 Dec 17;13(1):e12354. doi: 10.15252/emmm.202012354 (PMC7799358; doi:10.15252/emmm.202012354)
Supplement: Supplementary file 10 — Source Data for Figure 8 [file EMMM-13-e12354-s008.xlsx]

## Sheet: Fig 8a
Time (min)	WT					G544D					G544D + C9 (1uM)					G544D + C9 (5uM)					G544D + C9 (20uM)					G544D + C9 (100uM)
0	0	0	0			0	0	0	0		0	0	0	0		0	0	0	0		0	0	0	0		0	0	0	0
10	0	0	0			90	80	80	80		60	40	40	20		60	50	50	60		60	40	50	50		80	60	80	60
20	0	0	0			100	90	100	90		60	50	70	60		50	50	70	70		60	40	70	80		80	60	90	60
30	0	10	10			100	100	100	90		60	80	80	70		60	60	80	80		60	80	80	80		80	80	100	90
40	0	20	10			100	100	100	100		60	60	80	90		70	80	90	100		70	100	100	100		100	80	100	100
50
60	30	40	20			100	100	100	100		100	90	100	100		80	90	100	100		70	100	100	100		100	90	100	100
70
80
90	60	90	100			100	100	100	100		100	100	100	100		100	100	100	100		100	100	100	100		100	100	100	100
100
110
120	100	100	100			100	100	100	100		100	100	100	100		100	100	100	100		100	100	100	100		100	100	100	100

## Sheet: Fig 8b
20 min	WT	G544D	G544D + 9 1uM	G544D + 9 5uM	G544D + 9 20uM	G544D + 9 100uM
	0	100	60	50	60	80
	0	90	50	50	40	60
	0	100	70	70	70	90
		90	60	70	80	60

## Sheet: Fig 8c
Time (min)	WT					G544D					G544D + C10 (1uM)					G544D + C10 (5uM)					G544D + C10 (20uM)					G544D + C10 (100uM)
0	0	0	0	0		0	0	0	0		0	0	0	0		0	0	0	0		0	0	0	0		0	0	0	0
10	0	0	0	0		80	90.9091	100	100		100	100	81.8182	100		100	100	75	62.5		100	100	54.5455	83.3333		100	100	52.6316	40
20	0	0	0	0		100	100	100	100		100	100	81.8182	100		100	100	75	62.5		100	100	90.9091	91.6667		100	100	52.6316	73.3333
30	16.6667	0	0	0		100	100	100	100		100	100	100	100		100	100	93.75	87.5		100	100	100	100		100	100	89.4737	73.3333
40	33.3333	12.5	0	0		100	100	100	100		100	100	100	100		100	100	100	100		100	100	100	100		100	100	94.7368	80
50
60	66.6667	37.5	63.6364	57.1429		100	100	100	100		100	100	100	100		100	100	100	100		100	100	100	100		100	100	100	100
70
80
90	100	100	100	100		100	100	100	100		100	100	100	100		100	100	100	100		100	100	100	100		100	100	100	100
100
110
120	100	100	100	100		100	100	100	100		100	100	100	100		100	100	100	100		100	100	100	100		100	100	100	100

## Sheet: Fig 8d
20 min	WT	G544D	G544D + 10 1uM	G544D + 10 5uM	G544D + 10 20uM	G544D + 10 100uM																			100	100	52.6316	73.3333
	0	100	100	100	100	100
	0	100	100	100	100	100
	0	100	81.8182	75	90.9091	52.6316
	0	100	100	62.5	91.6667	73.3333

## Sheet: Fig 8e
Time (min)	WT					G544D					G544D + C13 (1uM)					G544D + C13 (5uM)					G544D + C13 (20uM)					G544D + C13 (100uM)
0	0	0	0	0		0	0	0			0	0	0			0	0	0			0	0	0			0	0	0
10	0	0	0	0		30	60	50			10	30	30			0	0	0			0	10	10			0	0	10
20	0	0	0	0		100	70	80			40	40	40			40	0	20			40	20	20			30	10	20
30	0	0	0	0		100	80	100			50	60	50			60	0	30			50	30	20			40	30	30
40	0	0	0	0		100	90	100			80	70	70			60	0	30			60	30	20			70	30	50
50
60	30	30	50	30		100	100	100			100	90	90			80	50	70			80	60	50			100	50	80
70
80
90	70	60	100	90		100	100	100			100	100	100			100	100	90			100	90	80			100	90	100
100
110
120	100	100	100	100		100	100	100			100	100	100			100	100	100			100	100	100			100	100	100

## Sheet: Fig 8f
20 min	WT	G544D	G544D + 13 1uM	G544D + 13 5uM	G544D + 13 20uM	G544D + 13 100uM
	0	100	40	40	40	30
	0	70	40	0	20	10
	0	80	40	20	20	20
	0

## Sheet: Fig 8g
Time (min)	WT					R406H					R406H + C9 (1uM)					R406H + C9 (5uM)					R406H + C9 (20uM)					R406H + C9 (100uM)
0	0	0	0			0	0	0	0		0	0	0	0		0	0	0	0		0	0	0	0		0	0	0	0
10	0	0	0			30	20	20	40		0	0	10	0		0	0	10	0		0	0	0	0		0	10	0	0
20	0	0	0			30	30	30	80		0	0	10	10		0	0	20	0		0	10	0	0		0	10	10	0
30	0	10	10			40	50	40	100		0	0	20	10		10	0	20	0		0	10	0	0		0	20	10	0
40	0	20	10			50	80	50	100		0	0	20	20		10	0	30	10		0	10	0	0		0	30	10	0
50
60	30	40	20			100	90	90	100		20	40	80	80		40	50	80	100		60	70	100	100		80	80	80	80
70
80
90	60	90	100			100	100	100	100		80	90	80	80		80	100	100	100		100	100	100	100		100	100	100	100
100
110
120	100	100	100			100	100	100	100		100	100	100	100		100	100	100	100		100	100	100	100		100	100	100	100

## Sheet: Fig 8h
20 min	WT	R406H	R406H + 9 1uM	R406H + 9 5uM	R406H + 9 20uM	R406H + 9 100uM
	0	30	0	0	0	0
	0	30	0	0	10	10
	0	30	10	20	0	10
		80	10	0	0	0

## Sheet: Fig 8i
Time (min)	WT					R406H					R406H + C10 (1uM)					R406H + C10 (5uM)					R406H + C10 (20uM)					R406H + C10 (100uM)
0	0	0	0	0		0	0	0	0		0	0	0	0		0	0	0	0		0	0	0	0		0	0	0	0
10	0	0	0	0		0	0	0	0		0	0	0	0		0	0	0	0		0	0	0	0		0	0	0	0
20	0	0	0	0		10	14.2857	0	0		0	0	0	0		0	0	0	0		0	0	0	0		0	0	0	0
30	16.6667	0	0	0		30	14.2857	20	12.5		40	10	0	22.2222		22.2222	33.3333	0	0		0	14.2857	0	0		0	12.5	0	16.6667
40	33.3333	12.5	0	0		70	14.2857	50	50		80	50	75	33.3333		88.8889	50	75	50		41.6667	42.8571	22.2222	55.5556		100	75	30	50
50
60	66.6667	37.5	63.6364	57.1429		100	100	100	100		100	100	100	100		100	100	100	100		100	100	100	100		100	100	100	100
70
80
90	100	100	100	100		100	100	100	100		100	100	100	100		100	100	100	100		100	100	100	100		100	100	100	100
100
110
120	100	100	100	100		100	100	100	100		100	100	100	100		100	100	100	100		100	100	100	100		100	100	100	100

## Sheet: Fig 8j
20 min	WT	R406H	R406H + 10 1uM	R406H + 10 5uM	R406H + 10 20uM	R406H + 10 100uM
	0	10	0	0	0	0
	0	14.2857	0	0	0	0
	0	0	0	0	0	0
	0	0	0	0	0	0

[truncated: 3 more sheets: Fig 8k, Fig 8l, Fig 8p]
