# Supplementary material for: Targeted stabilization of Munc18‐1 function via pharmacological chaperones
Source: EMBO Mol Med. 2020 Dec 17;13(1):e12354. doi: 10.15252/emmm.202012354 (PMC7799358; doi:10.15252/emmm.202012354)
Supplement: Supplementary file 11 — Source Data for Figure 9 [file EMMM-13-e12354-s009.xlsx]

## Sheet: Figure 9A
	G544D Protein level (compared to DMSO)	G544D Heat Shock	Protein Stability Score Normalized			MEA	Antibody Uptake	SynaptopHluorin Assay	Function Score Normalized			Munc18-1 Stability Score	Overall Function Score
Treatment					Treatment						DMSO	100	100
compound 9, 1uM	149.372	136.842	143.107		compound 9, 1uM	196.619	352.778	720.403	423.266		9-1uM	143.107	423.266
compound 9, 5uM	144.583	136.842	140.713		compound 9, 5uM	92.2814	338.03	948.249	459.52		9-5uM	140.713	459.52
compound 9, 20uM	135.495	134.211	134.853		compound 9, 20uM	111.715		849.829	480.772		9-20uM	134.853	480.772
compound 9, 100uM	144.883	123.684	134.284		compound 9, 100uM	67.0144			67.0144		9-100uM	134.284	67.0144
compound 10, 1uM	127.504	104.545	116.025		compound 10, 1uM	146.774	305.671	381.247	277.897		10-1uM	116.025	277.897
compound 10, 5uM	155.761	115.625	135.693		compound 10, 5uM	107.959	295.478		201.718		10-5uM	135.693	201.718
compound 10, 20uM	129.898	104.356	117.127		compound 10, 20uM	15.2261			15.2261		10-20uM	117.127	15.2261
compound 10, 100uM	93.7227	118.509	106.116		compound 10, 100uM	18.4652			18.4652		10-100uM	106.116	18.4652
compound 13, 1uM	162.357	152	157.178		compound 13, 1uM	96.5721	142.287	978.321	405.726		13-1uM	157.178	405.726
compound 13, 5uM	122.152	176	149.076		compound 13, 5uM	250.554	287.305	1390.62	642.826		13-5uM	149.076	642.826
compound 13, 20uM	126.662	168	147.331		compound 13, 20uM	197.588	203.52	1781.67	727.594		13-20uM	147.331	727.594
compound 13, 100uM	113.033	176	144.517		compound 13, 100uM	150.819			150.819		13-100uM	144.517	150.819

## Sheet: Figure 9B
	R406H Protein level (compared to DMSO)	R406H Heat Shock	Protein Stability Score Normalized			MEA	Antibody Uptake	SynaptopHluorin Assay	Function Score Normalized			Munc18-1 Stability Score	Overall Function Score
DMSO	100	100	100		Treatment						DMSO	100	100
compound 9, 1uM	141.627	188.235	164.931		compound 9, 1uM	106.535	698.991	1628.93	811.485		9-1uM	164.931	811.485
compound 9, 5uM	141.257	188.235	164.746		compound 9, 5uM	130.298		1615.55	872.924		9-5uM	164.746	872.924
compound 9, 20uM	117.462	194.118	155.79		compound 9, 20uM	91.2438		1539.71	815.478		9-20uM	155.79	815.478
compound 9, 100uM	193.284	188.235	190.76		compound 9, 100uM	55.5749			55.5749		9-100uM	190.76	55.5749
compound 10, 1uM	145.886	106.071	125.979		compound 10, 1uM	76.8436	587.617	334.347	332.936		10-1uM	125.979	332.936
compound 10, 5uM	138.422	106.071	122.247		compound 10, 5uM	56.8326	558.878		307.855		10-5uM	122.247	307.855
compound 10, 20uM	137.845	106.071	121.958		compound 10, 20uM	32.8548			32.8548		10-20uM	121.958	32.8548
compound 10, 100uM	124.052	106.071	115.062		compound 10, 100uM	0.544528			0.544528		10-100uM	115.062	0.544528
compound 13, 1uM	148.102	152.941	150.522		compound 13, 1uM	72.3364		1144.58	608.458		13-1uM	150.522	608.458
compound 13, 5uM	166.55	147.059	156.805		compound 13, 5uM	162.857	533.01	1390.62	695.495		13-5uM	156.805	695.495
compound 13, 20uM	142.546	141.176	141.861		compound 13, 20uM	49.1502	518.621	1781.67	783.149		13-20uM	141.861	783.149
compound 13, 100uM	139.456	188.235	163.846		compound 13, 100uM	86.8968			86.8968		13-100uM	163.846	86.8968
